# Supplementary material for: Scat‐Tered Evidence. Understanding the Diet of Forest‐Associated Mammalian Mesopredators in a UK Peatland Ecosystem
Source: Ecol Evol. 2025 Aug 14;15(8):e71961. doi: 10.1002/ece3.71961 (PMC12354625; doi:10.1002/ece3.71961)
Supplement: Supplementary file 2 — Data S1: Frequency of occurence PM and Fox. [file ECE3-15-e71961-s004.xlsx]

## Sheet: Sheet1
Order	Genus	Species	Vaue PM	Value Fox
Mammals	micromammals	Wood Mice	0.42	0.21
Mammals	micromammals	Field Vole	0.54	0.25
Mammals	micromammals	Bank Vole	0.08	0.17
Mammals	micromammals	Water Vole	0.13	0.04
Mammals	micromammals	Pygmy Shrew	0.21	0.21
Mammals	micromammals	Common Shrew	0.04	0.04
Mammals	micromammals	Shrews undiff	0.04	NP
Mammals	midmammals	Mole	NP	0.04
Mammals	midmammals	Pine Marten	HOST	0.48
Mammals	midmammals	European Hare	0.08	NP
Mammals	midmammals	Mountain Hare	0.04	NP
Mammals	midmammals	Fox	0.16	HOST
Mammals	largemammals	Red Deer	0.13	0.58
Mammals	largemammals	Roe Deer	0.04	NP
Mammals	largemammals	Pig	0.04	0.04
Birds	chardiformes	Woodcock	NP	0.04
Birds	columba livia	Rock Dove	0.04	0.04
Birds	columba sp	Pigeons	0.08	NP
Birds	galliformes	Red Grouse	0.04	0.04
Birds	galliformes	Pheasant	0.04	0.13
Birds	galliformes	Pheasent Undiff	NP	0.04
Birds	anatidae	Ducks	0.13	0.04
Birds	passeriformes	Bunting	0.08	0.04
Birds	passeriformes	Goldcrest	NP	0.04
Birds	passeriformes	Robin	0.08	NP
Birds	passeriformes	Finches	0.17	0.08
Birds	passeriformes	Passerines undiff	0.04	NP
Herpatiles	reptilia	Common Lizard	0.04	0.08
Herpatiles	amphibia	Common Frog	0.33	0.29
							NP = Not Present
