# Supplementary material for: Scat‐Tered Evidence. Understanding the Diet of Forest‐Associated Mammalian Mesopredators in a UK Peatland Ecosystem
Source: Ecol Evol. 2025 Aug 14;15(8):e71961. doi: 10.1002/ece3.71961 (PMC12354625; doi:10.1002/ece3.71961)
Supplement: Supplementary file 3 — Data S2: RRA table PM and Fox. [file ECE3-15-e71961-s003.xlsx]

## Sheet: Sheet1
Order	Genus	Species	RAA PM	RAA Fox
Mammals	Rodents	Wood mice	0.25	0.01
Mammals	Rodents	Field vole	0.09	0.04
Mammals	Rodents	Bank vole	0.008	0.002
Mammals	Rodents	Water vole	0.02	0.001
Mammals	Shrews	Pygmy shrew	0.02	0.012
Mammals#	Shrews	Common Shrew	0	0.01
Mammals#	Shrews	Shrews undiff	0	0.01
Mammals	Hare	European hare	0.001	0
mammalia	Hare	Mountain Hare	0	0
Mammals	Pig	Pig	0	0.003
Mammals	Deer	Red deer	0	0.21
Mammals	Deer	Roe deer	0	0
Mammals	Vulpes	Fox	0.016	HOST
Mammals	Martes	Pine Marten	HOST	0.23
Birds	Waders	Woodcock	0	0
Birds	Pigeon	Rock dove	0.01	0
Birds	Pigeon	Pigeon	0.03	0
Birds	Game birds	Common Pheasant	0.004	0
Birds	Game birds	Pheasant undiff	0.001	0.001
Birds	Passerines	Robin	0.05	0.003
Birds	Passerines	Bunting	0.2	0
Birds	Passerines	Goldcrest	0	0
Birds	Passerines	Finches	0.07	0
Birds	Passerines	Passeriformes	0	0
Birds	Anatidae	Ducks	0.02	0.04
Herptiles	Reptilia	Common lizard	0	0
Herptiles	Amphibia	Common frog	0.16	0.24
