# Supplementary material for: Scat‐Tered Evidence. Understanding the Diet of Forest‐Associated Mammalian Mesopredators in a UK Peatland Ecosystem
Source: Ecol Evol. 2025 Aug 14;15(8):e71961. doi: 10.1002/ece3.71961 (PMC12354625; doi:10.1002/ece3.71961)
Supplement: Supplementary file 4 — Data S3: Seq results_copy1. [file ECE3-15-e71961-s002.xlsx]

## Sheet: RobPhD_ERI_2024_blast98_denoise
#OTU_ID	FFB14	FFB15	FFB24	FFB25	FFB30	FFB36	FFB39	FFB45	FFB7	FFB7_D	FFN21	FFN23	FFN28	FFNB3	FPB1	FPB16	FPB2	FPB2_D	FPB4	FPB41	FPB47	FPB6	FPB8	FPB9	FPN38	FPN46	NC01	NC02	NC03	PC01	PC02	PC03	PFB11	PFB13	PFB18	PFB20	PFB26	PFB29	PFB31	PFB32	PFB34	PFB35	PFB40	PFB42	PFB43	PFB44	PFB48	PFN19	PFN19_D
Phoxinus_phoxinus	0	0	0	0	0	0	0	0	0	0	0	0	0	0	0	0	0	0	0	0	0	0	0	0	0	0	0	0	0	0	0	0	0	0	0	0	0	0	0	0	0	0	0	0	0	0	0	0	0
Salmo_salar	0	0	0	0	0	0	0	0	0	0	0	0	0	0	0	0	0	0	0	0	0	0	0	0	0	0	0	0	0	0	0	18	0	0	0	0	0	0	0	0	0	0	0	0	0	0	0	0	0
Rana_temporaria	1281	92	0	0	17428	0	29073	0	0	0	0	0	285	0	448	0	0	0	0	0	0	0	0	14925	0	0	0	0	0	0	0	0	0	0	217	0	2517	0	0	5535	0	0	0	0	0	4232	46441	0	0
Scolopax_rusticola	0	0	0	0	0	0	0	0	0	0	0	0	0	0	0	0	0	0	0	0	0	0	92	0	0	0	0	0	0	0	0	0	0	0	0	0	0	0	0	0	0	0	0	0	0	0	0	0	0
Columba_livia	0	0	0	0	0	0	0	0	0	0	0	0	0	0	0	0	0	0	0	0	0	0	0	0	1706	0	0	0	0	0	0	0	0	0	0	0	0	1011	0	0	0	0	0	0	0	0	0	0	0
Lagopus_muta	0	0	433	0	0	0	0	0	0	0	0	0	0	0	0	0	0	0	0	0	0	0	0	0	0	0	0	0	0	0	0	0	0	0	0	0	0	0	0	0	0	0	0	0	0	0	0	0	0
Phasianus_colchicus	0	0	177	0	0	0	0	0	0	0	0	0	0	0	0	0	0	0	0	0	0	0	0	0	0	0	0	0	0	0	0	0	0	0	0	0	0	0	0	0	0	0	1283	0	0	0	0	0	0
Plectrophenax_nivalis	0	0	0	0	0	0	0	0	0	0	0	0	0	0	0	0	0	0	0	0	0	0	0	0	61379	0	0	0	0	0	0	0	0	0	0	0	0	34011	0	0	0	0	0	0	0	0	0	0	0
Erithacus_rubecula	0	0	0	0	0	0	0	0	0	0	0	0	0	0	0	0	0	0	0	0	0	0	0	0	0	0	0	0	0	0	0	0	0	0	0	0	0	0	0	0	0	0	0	0	0	490	0	0	0
Zootoca_vivipara	0	0	0	0	8	0	0	0	0	0	0	0	0	0	0	0	0	0	0	0	0	15	0	0	0	0	0	0	0	0	0	0	0	0	0	0	3	0	0	0	0	0	0	0	0	0	104	0	0
Capreolus_capreolus	0	0	0	0	0	0	0	0	0	0	0	0	0	0	0	0	0	0	0	0	0	0	0	0	0	0	0	0	0	0	0	0	0	0	0	0	0	0	0	0	0	0	0	0	0	0	0	0	0
Cervus_elaphus	152	25	4581	12	0	0	6	0	0	0	0	1214	0	16189	1311	7535	906	0	556	266	2923	0	235	68	0	0	0	0	0	0	0	0	0	0	0	0	0	0	0	0	140	0	0	0	0	69	0	0	0
Sus_scrofa	547	0	0	0	0	0	0	0	0	0	0	0	0	0	0	0	0	0	0	0	0	0	0	0	0	0	0	0	0	0	0	0	0	0	0	0	0	0	0	0	0	0	0	0	0	0	0	0	0
Canis_lupus	0	0	0	0	0	0	0	571	0	0	0	0	0	0	0	0	0	0	0	0	0	0	0	0	0	0	0	0	0	0	0	0	0	0	0	0	0	0	0	0	0	0	0	0	0	0	0	0	0
Vulpes_vulpes	88537	6	30896	43980	0	1975	78083	1058	422	0	2620	9167	10341	6407	15962	9801	848	0	32093	31931	12201	94724	6	39	0	737	0	0	0	0	0	0	218	6	71	4	12	0	13360	29102	0	2737	3	5	147	74745	13	0	0
Martes_martes	4283	45927	11037	32	23964	18956	22	0	0	0	18991	4456	165	0	6025	0	202	0	50	0	0	1734	13638	150409	54646	0	0	0	0	0	0	0	0	69054	25898	31724	22772	34550	10657	0	391	458	48687	36810	40198	170	52604	362	0
Sorex_araneus	0	0	0	0	0	0	0	0	0	0	0	0	0	0	0	0	0	0	0	0	0	0	24	0	0	0	0	0	0	0	0	0	0	0	0	0	0	0	0	1577	0	0	0	0	0	0	0	0	0
Sorex_minutus	0	0	0	36	218	0	0	0	0	0	0	0	0	0	0	0	0	0	499	0	0	0	0	604	68	0	0	0	0	0	0	0	0	0	0	0	13	61	0	1532	0	0	0	242	0	0	0	0	0
Talpa_europaea	0	0	0	0	0	0	0	0	0	0	0	0	0	0	234	0	0	0	0	0	0	0	0	0	0	0	0	0	0	0	0	0	0	0	0	0	0	0	0	0	0	0	0	0	0	0	0	0	0
Lepus_europaeus	0	0	0	0	0	0	0	0	0	0	0	0	0	0	0	0	0	0	0	0	0	0	0	0	0	0	0	0	0	0	0	0	0	0	0	0	0	0	0	0	0	0	276	0	0	0	0	0	0
Lepus_timidus	0	0	0	0	0	0	0	0	0	0	0	0	0	0	0	0	0	0	0	0	0	0	0	0	0	0	0	0	0	0	0	0	0	0	0	0	0	0	0	0	0	0	0	0	0	10	0	0	0
Homo_sapiens	550	66	4837	10	387	2366	74	28573	0	483	3889	1080	12254	643	516	4955	3899	0	28	172	8044	2114	375	672	58	1167	1128	0	0	0	5	15	39550	1205	709	1952	272	0	8532	477	700	0	145	9551	29621	164	441	2582	0
Arvicola_amphibius	0	0	0	0	203	0	0	0	0	0	0	0	0	0	0	0	0	0	0	0	0	0	0	0	0	0	0	0	0	0	0	0	0	6887	0	0	1739	0	0	0	0	0	0	0	0	0	0	0	0
Microtus_agrestis	0	766	66	9	0	0	0	0	0	0	0	0	79	0	0	0	0	0	0	0	0	34	316	2002	0	0	0	0	0	0	0	0	0	0	661	37292	0	0	4487	1243	123	267	288	0	0	1147	0	0	0
Myodes_glareolus	201	0	0	0	0	888	0	0	0	0	2564	196	0	0	0	0	0	0	0	0	0	0	0	0	0	0	0	0	0	0	0	0	0	0	0	0	0	0	0	0	0	0	0	443	0	0	0	0	0
Columba	0	0	0	0	0	0	0	0	0	0	0	0	0	0	0	0	0	0	0	0	0	0	0	0	12044	0	0	0	0	0	0	0	0	0	0	0	0	5180	0	0	0	0	0	0	0	0	0	0	0
Regulus	0	0	0	0	0	0	0	0	0	0	0	0	0	0	0	0	0	0	0	0	0	0	0	0	0	0	0	0	0	0	0	0	0	0	0	0	0	0	0	0	0	0	0	491	0	0	0	0	0
Sorex	0	0	0	0	0	0	0	0	0	0	0	0	0	0	0	0	0	0	0	0	0	0	0	0	0	0	0	0	0	0	0	0	0	0	0	0	0	0	0	2264	0	0	0	0	0	0	0	0	0
Apodemus	201	15613	0	0	0	0	0	0	0	0	0	0	0	0	34	0	0	0	0	0	0	0	0	8014	1076	0	0	0	0	0	0	0	0	591	726	35	145	556	0	0	402	0	77	3285	0	1321	92766	0	0
Anatidae	8368	0	0	0	0	0	0	0	0	0	0	0	0	0	0	0	0	0	0	0	0	0	0	0	0	0	0	0	0	0	0	0	0	0	0	0	0	8	0	0	10675	0	0	0	0	0	0	0	0
Phasianidae	0	0	0	0	0	0	0	0	0	0	624	0	0	0	0	0	0	0	0	0	0	0	0	0	0	0	0	0	0	0	0	0	0	0	0	0	0	0	0	0	0	0	0	0	0	0	0	0	0
Fringillidae	0	0	4631	0	0	0	0	0	0	0	0	0	0	0	0	0	0	0	0	0	0	0	0	0	498	0	0	0	0	0	0	0	0	811	0	17835	0	400	0	0	3	0	0	0	16941	0	0	0	0
Passeriformes	0	0	0	0	0	0	0	0	0	0	0	0	0	0	0	0	0	0	0	0	0	0	0	0	0	0	0	0	0	0	0	0	0	0	0	0	0	350	0	0	0	0	0	0	0	0	0	0	0
unassigned	61	114	437	140	384	0	1347	627	0	0	584	285	0	0	1570	2631	0	0	42	159	609	1174	17	186	1034	0	588	249	0	8093	3807	7819	1759	48	5	270	92	997	26	235	55	0	13	753	1341	80	0	1700	0
Column sums	104181	62609	57095	44219	42592	24185	108605	30829	422	483	29272	16398	23124	23239	26100	24922	5855	0	33268	32528	23777	99795	14703	176919	132509	1904	1716	249	0	8093	3812	7852	41527	78602	28287	89112	27565	77124	37062	41965	12489	3462	50772	51580	88248	82428	192369	4644	0
[truncated: 14 more columns]
